# Supplementary material for: IL-18/IL-37/IP-10 signalling complex as a potential biomarker for discriminating active and latent TB
Source: PLoS One. 2019 Dec 10;14(12):e0225556. doi: 10.1371/journal.pone.0225556 (PMC6903724; doi:10.1371/journal.pone.0225556)
Supplement: S1 File — (XLSX) [file pone.0225556.s001.xlsx]

## Sheet: Serum IL-18
ATB	LTBI	HC
577.64	395.14	255.15
24.86	838.38	485.45
963.75	319.46	218.79
274.86	83.19	351.89
724.86	22.08	249.19
551.89	527.64	114.05
7395.14	127.64	670.81
2681.62	93.02	530.27
157.3	511.63	692.43
568.11	618.6	400.54
719.46	281.4	751.89
741.08	509.3	1287.03
497.84	167.44	168.11
1297.84	260.47	416.76
367.44	337.21	265.41
395.35	262.79	485.97
300	234.88	138.75
588.37	251.16	422.16
1146.51	211.63	557.3
509.3	341.86	535.68
1055.81	153.49	611.35
444.19	97.67	189.73
483.72	318.6	162.7
1069.77	295.35	270.81
4286.05	181.4	287.03
153.49	100	130.27
434.88	106.98	302.33
416.28	20.93	306.98
634.88	97.67	311.63
941.86	58.14	227.91
1355.81	2853.65	274.42
374.42	715.19	90.7
297.67	849.81	346.51
230.23	815.19	41.86
737.21	230.58	46.51
825.58	0	106.98
311.63	672.88	200
665.12	395.96	984.42
3146.51	411.35	365.19
555.81	661.35	719.04
579.07	242.12	242.12
351.16	676.73	399.81
1172.88	313.61	192.12
1261.35	441.39	357.5
1057.5	116.39	515.19
553.65	324.72	542.12
1730.58	69.17	295.96
1145.96	124.72	422.88
830.58	155.28	242.12
2299.81	41.39	338.27
1876.73	530.28	265.19
549.81	80.28	507.5
953.65		630.58
945.96		434.42
476.73		534.42
719.04		105.28
430.58		138.61
588.27		283.06
315.19		466.39
376.73		135.83
795.96		430.28
1353.65		266.39
988.27		358.06
569.04		338.61
444.17		227.5
377.5		283.06
955.28		177.5
213.61		444.17
158.06		169.17
260.83		135.83
371.94		227.5
416.39		210.83
341.39		188.61
321.94		285.83
144.17		519.17
455.28		102.5
980.28		544.17
99.72		221.94
327.5		166.39
38.61		8.06
226.85		424.72
377.58		266.39
394.72		235.83
916.08		441.39
1351.88		1119.17
199.01		349.72
1034.67		110.83
1072.41		108.06
341.15		0
660.52		8.06
517.05		0
895.63
469.13
1170.72
1633.81

## Sheet: Serum IL-18BP
ATB	LTBI	HC
21.148	30	17.64
17.668	62.8	21.5067
14.388	25.8	22.7067
22.828	15.348	38.9
67.8	22.628	50.4
40.6	9.708	40.2
165.7	9.308	65.2
97.3	19.12	55.8
43.7	27.12	30.7
52.8	48.82	33.5
54	31.42	47.3
49.8	59.22	43.7
81.9	28.72	35.2
70	37.92	29.4
50.42	31.72	28.8
60.42	34.42	14.468
33.22	25.62	14.668
74.22	8.72	44.6
88.82	16.42	31.1
91.42	78.52	45.3
170.12	26.72	34.4
60.02	26.42	29.6
58.62	40.22	7.6
57.12	28.92	32.7
154.92	20.72	26
32.32	13.92	28.2
45.62	26.02	37.22
36.12	10.92	45.12
41.72	18.62	34.42
126.12	14.92	23.12
117.72	75.28	33.22
53.52	34.88	33.02
33.32	31.1911	33.12
25.32	43.5911	26.42
89.62	25.7689	13.42
66.92	24.3911	9.62
91.92	25.1467	22.12
48.42	35.1022	34.7022
115.72	22.2133	28.9244
56.92	17.8578	29.9467
121.92	15.9467	19.5467
72.52	25.9911	26.08
28.5244	29.6343	20.6133
57.6356	48.7771	23.9911
23.0578	45.6343	18.08
21.1911	84.32	24.48
33.8578	58.6057	16.6578
37.8578	66.0914	25.4578
29.3244	56.9486	14.1244
85.1911	32.32	21.28
80.6578	47.6914	9.94667
26.7022	34.6057	22.6133
36.8356		21.1022
25.4133		16.7911
48.9689		21.0578
28.1244		34.8343
21.3689		85.52
38.4356		41.1771
18.2133		32.8914
23.9022		35.2914
25.5911		44.3771
53.9911		74.6629
21.9911		51.2343
7.68		31.5771
32.5486		34.1486
105.92		26.3771
31.6914		42.72
43.3486		38.8343
54.8343		53.6343
83.1771		22.2629
17.0629		25.3486
26.6057		5.12667
36.4343		35.2914
100.263		68.8914
35.8629		52.5486
28.2629		55.12
36.8343		43.4057
27.6343		33.52
59.3486		53.0629
34.4343		58.2057
47.6891		23.0057
40.9415		24.32
29.6597		85.2914
47.1413		35.6914
44.6658		59.1771
44.9866		31.4057
45.9473		27.52
42.4742		21.8629
34.4781		54.6057
48.2673		103.691
32.3152		47.5771
43.48
41.814
36.1799
37.0227

## Sheet: Serum Free IL-18
ATB	LTBI	HC
11.23	5.34	5.87
0.56	5.41	9.24
28.72	5.01	3.89
4.87	2.18	3.65
4.32	0.39	1.99
5.51	22.99	1.14
18.69	5.56	4.16
11.34	1.96	3.84
1.44	7.69	9.23
4.35	5.13	4.84
5.4	3.61	6.46
6.04	3.47	12.14
2.45	2.35	1.92
7.56	2.77	5.75
2.94	4.3	3.72
2.63	3.08	13.9
3.65	3.7	3.82
3.2	11.86	3.82
5.23	5.22	7.3
2.24	1.75	4.79
2.5	2.31	7.24
2.98	1.48	2.58
3.33	3.19	8.75
7.63	4.13	3.34
11.38	3.53	4.47
1.91	2.89	1.86
3.85	1.65	3.28
4.66	0.77	2.74
6.18	2.11	3.65
3.01	1.56	3.98
4.66	15.76	3.33
2.82	8.37	1.1
3.61	11.2	4.23
3.67	7.62	0.63
3.32	3.61	1.39
5	0	4.5
1.36	11	3.65
5.57	4.56	11.68
11.18	7.55	5.11
3.94	15.38	9.84
1.91	6.17	5.02
1.95	10.69	6.23
17.15	4.28	3.76
8.95	3.65	6.05
19.23	1.02	11.73
10.73	1.55	9.06
21.55	0.47	7.24
12.49	0.76	6.76
11.66	1.09	6.98
11.1	0.51	6.46
9.53	4.5	10.96
8.41	0.93	9.18
10.63		12.32
15.46		10.62
3.93		10.42
10.49		1.21
8.23		0.65
6.22		2.77
7.04		5.75
6.41		1.55
12.84		3.92
10.29		1.43
18.82		2.82
32.01		4.34
5.53		2.68
1.43		4.34
12.43		1.67
1.98		4.63
1.16		1.27
1.26		2.46
8.91		3.62
6.36		17.15
3.78		2.15
1.29		1.67
1.61		3.99
6.55		0.75
10.94		5.08
1.45		2.67
2.22		1.26
0.45		0.06
1.91		7.52
3.72		4.43
5.4		1.11
7.93		5.01
12.48		7.71
1.78		4.5
9.21		1.62
10.36		1.99
4		0
5.55		0.03
6.5
8.41
4.54
13.38
18.47

## Sheet: Serum IL-37
ATB	LTBI	HC
0	375.02	65.2
104.67	0	102.07
0	575.55	114.01
6.83	0	100.22
490.2	0	17.35
0	650.66	2.42
0	0	0
6.4	767.11	145.64
0	38.98	57.02
221.32	54.61	319.15
400.78	131.4	0
0	11.61	72.88
47.1	2484.34	1537.6
0	30.25	0
26.64	2651.09	1480.87
0	18.88	126.82
164.24	1660.37	0
170.29	101.98	0
142.78	184.04	395.3
0	32.64	62.49
56.63	7.94	57.68
18.85	70.66	0
346.16	154.03	0
88.26	146.25	0
65.16	225.96	77.19
145.69	105.46	428.16
13.72	86.13	79.52
352.64	384.58	0
891.13	98.42	89.84
64.66	2972.67	28.72
5.94	22.81	150.88
11.91	329.42	18.96
15.42	131.09	305.23
26.39	39.7	1723.35
12.58	0	1231.33
47.31	24.92	299.86
0	12.26	125.66
10.34	0	2.78
189.99	5.99	75.09
105.16	412.76	1319.1
28.89	50.28	155.76
122.9	1588.56	0
67.32	55.85	81.58
167.71	305.08	253.6
19.81	260.93	630.99
1946.74	900.98	352.03
26.97	111.65	14.75
20.85	39.76	59.52
22	39.11	77.67
106.42	57.21	259.61
29.85	0	0.05
200.88	50	0.1
292.27		438.68
1.52		134.27
0		0
0		60.49
324.66		2212.58
180.96		313.69
536.19		7.91
0		541.01
23.53		327.73
221.77		170.06
119.59		103.54
23.65		48.96
53.75		88.3
721.05		0
102.62		0
2577.72		1872.42
20		405.92
0		9.76
1619.84		6.78
218.39		39.64
146.35		1352.03
0		356.72
259.33		745.2
9.49		173.49
903.19		357.34
2316.63		339.51
58.91		2233.72
0		106.99
238.69		195.11
361.24		152.46
236.93		0
2097.04		1288.06
274.3		0.85
106.27		0
145.9		1749.82
236.57		1067.91
109.89		2124.09
214.27		2152.85
1356.31		470.88
225.84
391.21
467.52
223

## Sheet: Serum IFN
ATB	LTBI	HC
6.37	3.88	7.32
29.13	3.29	0.98
8.45	4.94	7.07
6.04	5.86	7.79
10.04	10.52	2.43
12.15	10.1	5.63
218.72	3.66	9.08
5.99	6.25	7.5
2.59	4.08	13.49
5.06	9.01	11.21
9.29	5.02	23.55
1.17	12.63	0.71
3.31	2.83	8.54
11.35	0.29	5.55
14.34	90.51	10.99
8.27	5.56	4.99
12.86	20.1	3.81
57.66	5	7.35
34.89	3.27	15.06
5.63	6.44	4.08
94.6	6.84	1.87
9.38	25.93	2.46
4.68	6.22	3.01
8.38	0.96	7.25
98.9	5.74	7.18
6.74	10.63	3.09
6.72	3.05	8.36
10.6	0	13.19
2.8	9.85	2.23
216.2	6.5	3.26
22.83	3.58	6.95
5.46	7.46	6.47
4.7	4.48	1.28
2.46	15.31	7.28
11.49	2.64	5.39
6.36	1.34	0.92
7.65	3.28	11.31
10.07	2.34	3.83
167.61	4	5.87
4.23	3.56	10.93
19.91	4.35	4.13
2.41	2.22	3.13
40.84	1.64	4.38
4.67	2.9	11.41
1.66	7.68	5.41
14.99	1.12	2.23
2.29	5.48	5.46
8.8	53.9	11.2
1.28	7.08	7.31
5.78	5.12	19.71
24.69	3.99	2.15
3.22	7.47	5.73
4.91		2.58
8.78		6.96
17.24		6.42
13.32		25.5
5.29		1.83
10.3		4.01
0		3.13
3.04		3.33
0.55		2.99
16.24		3.01
3.95		5.9
20.46		1.91
2.95		27.7
4.85		2.05
8.59		9.95
5.86		5.26
4.07		2.36
0		7.03
4.82		5.69
1.47		2.43
0		12.37
1.5		13.47
6.86		7.27
5.77		5.73
27.22		9.15
3.33		1.37
5		6.24
4.81		5.99
2.92		6.79
3.27		0
10.22		0.97
19		8.53
19.05		0
21.39		0
4.53		3.69
10.65		10.73
64.54		4
39.77		10.04
3.49		2.24
41.11
70.52
0
0

## Sheet: Serum IP-10
ATB	LTBI	HC
130.46	13.41	14.17
46.42	33.32	43.18
53.97	67.26	9.58
175.28	54.91	28.26
39.15	52.39	5.23
49.3	15.39	13.08
289.35	11.39	39.13
254.23	0	26.43
74	5.16	7.36
78.92	26.42	19.18
40.23	22.79	13.99
27.43	77.13	45.65
55.65	8.6	27.14
124.28	8.61	45.94
69.55	6.08	11.19
28.94	15.1	17.52
42.04	65.69	13.32
41.02	8.96	25.28
213.9	0	9.67
44.82	31.8	22.68
285.68	10.27	11.85
16.28	9.61	19.42
57.67	8.43	15.94
16.92	12.73	22.66
291.34	0	0
20.54	12.37	27.5
46.13	5.44	0
64.62	8.15	0
16.78	10.26	0
253.2	10.13	10.79
146.2	23.72	10.08
14.78	9.99	7.63
8.19	7.65	13.23
11.08	7.23	0
67.51	4.48	5.43
35.79	6.98	0
40.84	40.21	8.02
42.24	6.16	5.99
144.91	28.55	8.01
18.86	43.64	19.14
106.48	26.33	0
135.61	23.15	9.71
19.51	19.03	6.3
25.07	17.84	42.82
9.74	23.15	23.83
8.6	53.15	27.56
5.46	35.47	9.36
23.1	13.92	17.69
9.98	70.14	7.65
14.19	0	9.19
19.7	20.84	14.11
14.99	16.66	17.28
11.1		22.24
12.12		17.07
36.79		74.62
5.51		29.9
25.39		36.53
20.06		19.35
44.38		27.53
13.07		49.95
57.25		12.22
142.9		7.82
43.52		17.16
157.44		12.67
30.94		15.19
124.57		0
31.41		196.66
10.09		120.79
45.07		10.28
7.3		117.08
75.67		0
32.78		11.42
5.4		0
68.28		20.27
22.91		19.32
25.12		14.99
47.37		39.49
19.87		9.75
12.77		47.98
43.9		8.79
77.37		12.51
62.8		0
79.62		56.83
260.61		15.85
83.99		0
133.26		7.3
51.67		6.6
64.32		27.07
37.14		7.88
56.68		0
203.92		14.2
64.32
33.79
56.2
37.14
