# Supplementary material for: IL-18/IL-37/IP-10 signalling complex as a potential biomarker for discriminating active and latent TB
Source: PLoS One. 2019 Dec 10;14(12):e0225556. doi: 10.1371/journal.pone.0225556 (PMC6903724; doi:10.1371/journal.pone.0225556)
Supplement: S2 File — (XLSX) [file pone.0225556.s002.xlsx]

## Sheet: Stimulated IL-18
ATB	LTBI	HC
1049.82	307.11	342.68
1403.39	647.96	581.96
467.68	187.39	442.68
774.82	378.39	350.77
645.14	281.96	315.56
624.01	831.96	229.65
3359.23	381.96	562.04
1321.2	298.57	474.72
356.41	1438.75	484.58
295.85	978.75	412.75
425.42	643.75	462.04
452.18	1028.75	825.42
1310	441.25	164.86
3198.57	456.25	319.79
470	658.75	214.15
744.29	538.75	503.39
1578.57	527.92	439.11
810	661.25	978.57
1592.86	459.17	1284.29
958.57	680	1318.57
1544.29	359.17	1724.29
372.86	246.67	578.57
998.57	465.42	587.14
2093.75	496.67	775.71
5368.75	718.33	410
513.75	543.82	658.57
1166.25	469.31	615.71
1038.75	298.73	438.57
1611.25	369.31	707.14
848.75	316.37	367.14
1661.25	1073.24	481.25
440.42	479.12	109.87
577.92	339.9	608.75
842.5	212.64	215.42
1738.33	378.68	313.33
948.75	65.47	471.27
477.92	739.6	414.41
911.25	251.6	418.33
3782.08	335.6	97.55
898.75	1007.6	282.45
1121.67	423.6	316.42
794.58	1670.8	139.06
1039.9	886.8	314.53
626.18	318.09	611.6
647.75	129.43	511.6
377.16	210.88	439.6
696.76	113.97	435.6
773.24	150.05	487.6
396.76	604.51	495.6
1139.9	240.31	343.6
914.53	450.19	287.6
323.96	193.21	459.6
765.47		575.6
806.98		511.6
1705.09		1574.8
865.47		290.8
535.28		222.8
339.6		798.8
371.6		1022.8
431.6		458.8
1398.8		762.8
1990.8		694.8
1594.8		188.2
702.8		290.26
794.8		143.87
1098.8		208.81
586.13		183.04
87.16		397.47
1231.67		105.72
351.42		144.9
1141.54		189.23
625.49		113.97
734.14		171.7
541.54		271.7
410.68		123.25
300.8		179.81
413.15		219.32
200.9		232.9
311.15		219.32
318.85		324.26
380.94		326.73
674.85		374.88
695.98		450.19
1019.89		447.72
281.7		379.81
1020.38		599.57
401.74		88.08
1146.72		165
230.93		223.97
761.12		252.18
474.35		111.15
1069.41
365.78
818.42
228.43

## Sheet: Stimulated IL-18BP
ATB	LTBI	HC
38.5525	14.02	8.7025
42.4525	21.22	22.4525
27.5525	10.3836	18.6025
31.6025	19.2025	13.6927
27.5473	33.7525	18.4927
22.9291	17.8525	15.1109
62.82	15.4525	25.8018
26.9255	8.98353	19.8018
16.82	36.13	8.60182
14.8927	26.41	16.7836
14.42	30.93	19.3291
7.54727	62.13	20.7109
28.2541	37.49	9.94727
28.0659	35.17	21.8745
19.1718	22.77	10.42
22.1365	35.69	16.0025
17.8071	21.1356	20.9525
36.7953	22.0689	17.6894
37.5012	15.58	21.6188
43.1012	50.6467	25.1718
49.5953	24.6911	16.7012
34.6306	20.0244	19.4306
34.0423	32.9133	8.25412
33.13	20.0244	16.16
72.21	17.0956	12.7482
40.17	19.5844	14.1835
40.77	19.14	10.6306
45.65	11.6733	15.6659
80.65	37.54	15.1247
36.45	20.1178	12.5835
58.25	60.4733	34.25
48.0244	24.3844	22.25
23.98	37.4067	17.81
22.8244	42.99	24.9133
73.9356	84.19	12.38
43.8467	60.3233	21.8067
83.1356	57.684	36.1178
40.8689	79.444	22.9178
103.18	71.764	50.8567
44.0244	58.164	70.8567
71.4022	43.924	77.6567
65.0911	49.9467	68.9233
39.7622	40.3467	53.8567
53.6733	50.55	52.884
32.9622	32.05	40.244
2.34056	119.55	56.644
25.14	28.55	32.164
32.5622	104.55	54.484
24.1178	72.505	67.764
81.94	65.705	52.084
111.523	48.805	34.004
49.2567	72.225	66.564
94.2567		58.324
81.79		26.164
66.99		28.4133
88.1233		17.1467
43.5233		24.1467
51.284		52.88
36.644		50.0133
56.084		34.0133
68.2133		35.48
95.9467		20.6133
47.4133		78.65
48.08		43.25
14.4133		73.95
32.5467		40.95
129.55		35.25
41.55		58.55
119.505		45.85
28.705		64.25
125.825		56.85
120.405		33.15
94.105		27.35
15.905		86.35
49.205		35.15
67.505		49.505
82.505		71.605
63.825		49.405
46.525		19.705
142.625		33.805
47.2782		33.305
43.1385		36.905
37.0806		53.705
49.2153		49.505
44.6836		26.705
44.132		46.005
26.1669		13.625
47.0139		76.225
38.104		38.725
48.5262		66.725
33.711		32.325
38.9991
39.7219
32.7382
41.8175

## Sheet: Stimulated Free IL-18
ATB	LTBI	HC
11.2	8.96	16.4
13.68	12.6	10.64
6.91	7.35	9.75
10.05	8.04	10.52
9.59	3.37	6.94
11.19	19.55	6.17
22.6	10.14	8.91
20.64	13.75	9.82
8.66	16.59	23.88
8.11	15.39	10.08
12.16	8.5	9.8
25.49	6.73	16.6
19.45	4.76	6.74
51.45	5.26	5.93
10.05	11.92	8.39
13.92	6.13	12.99
38.91	10.25	8.56
9	12.36	23.42
17.74	12.15	25.26
9.1	5.44	22.11
12.86	5.9	46.05
4.35	4.99	12.28
12.09	5.74	30.63
26.98	10.17	20.17
32.13	17.54	13.29
5.18	11.42	19.48
11.78	10.05	24.59
9.31	10.5	11.52
8.15	3.97	19.62
9.54	6.39	12.02
11.74	7.23	5.7
3.7	8.02	1.98
9.88	3.67	14.16
15.33	1.99	3.49
9.63	1.81	10.39
8.85	0.43	8.84
2.31	5.2	4.64
9.12	1.27	7.44
15.22	1.88	0.77
8.34	7.05	1.6
6.38	3.9	1.64
4.94	13.84	0.81
10.74	8.99	2.35
4.72	2.53	4.68
8.02	1.62	5.15
76.82	0.71	3.13
11.4	1.6	5.49
9.73	0.57	3.61
6.69	3.36	2.95
5.64	1.47	2.66
3.31	3.72	3.41
2.65	1.07	2.78
3.28		3.99
3.99		7.98
10.45		23.47
3.97		6.9
4.98		3.73
2.67		6.13
4.1		8.35
3.1		5.47
8.37		8.79
8.48		13.95
13.92		0.96
5.93		2.7
23.34		0.78
13.98		2.05
1.82		2.09
0.84		2.73
4.17		0.92
4.96		0.9
3.66		1.34
2.09		1.38
3.15		2.53
14.1		1.26
3.37		1.41
1.79		1.46
2.01		1.23
1.26		1.89
2.69		4.5
0.9		3.87
3.25		3.96
6.36		4.1
7.65		3.38
8.46		3.65
2.54		5.77
9.47		5.28
6.24		2.6
10		0.87
2.44		2.33
6.37		1.52
5.71		1.38
11.28
3.72
10.26
2.2

## Sheet: Stimulated IL-37
ATB	LTBI	HC
35.93	1262.85	239.387
404.882	62.4221	456.376
24.8423	1754.4	505.289
117.194	79.8821	384.516
1718.84	87.1513	166.511
107.075	2169.52	115.621
164.675	73.8422	217.433
697.619	1280.3	873.448
601.767	97.7845	86.0824
1348.41	234.685	1169.74
1673.35	415.886	79.9476
489.14	188.06	397.653
669.856	2560.64	4313.06
640.353	196.46	47.8456
72.0735	5949.52	4190.55
70.0951	228.885	570.532
408.211	4245.47	70.9522
445.703	352.395	64.8177
465.437	477.97	1304.94
68.9393	368.877	208.222
281.382	138.619	273.829
71.7934	259.894	138.632
983.302	515.277	96.2873
195.988	373.046	97.8992
210.479	655.695	283.118
317.134	463.028	909.759
2046.14	347.637	253.67
135.872	773.479	91.2654
218.37	383.346	362.471
778.698	6489.04	111.268
151.659	105.899	342.098
271.589	588.545	245.355
175.538	324.798	544.451
232.233	116.008	4503.23
180.496	134.855	2184.25
250.637	437.737	1010.77
96.562	68.6833	509.011
103.086	238.205	76.9781
412.533	94.7334	235.959
413.918	484.286	1799.95
329.044	142.779	87.3345
417.591	2357	193.028
176.042	208.44	436.796
244.258	562.833	354.444
121.106	281.655	818.942
2617.4	972.613	498.249
204.116	311.266	163.771
118.506	128.748	159.478
147.505	186.628	107.711
259.079	164.304	295.045
637.926	509.882	82.1538
443.724	188.649	92.3908
125.743		642.767
331.006		220.111
107.594		129.441
107.44		193.719
575.207		2759.91
285.771		499.64
1277.71		195.213
654.253		788.443
156.631		440.606
302.314		242.891
276.496		139.104
133.843		288.181
271.496		448.364
976.648		413.707
196.597		98.2587
3808.55		2055.57
498.746		456.304
456.014		268.673
1813.77		272.56
249.928		279.992
348.278		1388.29
260.266		505.272
548.125		850.098
317.891		310.422
1408.08		408.242
4095.74		428.018
156.5		2435.13
120.982		196.818
224.044		452.953
212.624		338.184
306.365		287.916
1843.35		2150.18
229.599		330.73
204.688		509.767
338.926		2668.98
182.404		1606.72
227.307		3514.89
408.672		2931.07
1420.45		644.404
335.67
244.907
344.088
273.235

## Sheet: Stimulated IFN
ATB	LTBI	HC
32.78	485.73	6.58
229.96	35.26	4.8
20.37	29.88	5.68
7.85	281.52	5.13
22.08	274.85	4.7
350.44	47.97	6.01
144.15	162.24	4.8
151.09	31.69	5.79
166.81	27.01	5.24
13.06	273.74	5.24
5.32	28.37	5.24
49.53	68.35	6.58
15.43	62.57	7.03
87.75	83.39	13.19
6.72	47.61	7.84
6.97	79.92	11.65
10.82	499.94	4.91
31.27	63.76	5.67
39.31	554.15	7.72
7.46	204.84	6.8
63.61	138.93	19.92
30.02	116.67	10.21
15.41	99.97	10.09
12.65	542.45	7.37
122.69	37.39	7.14
290.76	514.19	7.49
442.12	32.64	8.31
65.15	173.9	11.54
511.72	161.27	10.93
151.25	37.67	8.78
51.35	124.96	15.66
75.2	40.17	7.29
5.69	101.87	7.93
341.86	496.97	24.09
14.84	270.11	24.22
19.58	92.03	6.68
13.74	237.64	8.52
184.74	458.9	7.74
125.5	34.18	5.03
32.5	37.18	9.47
25.35	25.85	5.8
18.16	91.64	4.19
100.83	30.17	6.33
211.37	74.69	5.54
121.88	40.56	7.5
117.02	27.67	4.94
27.65	72.25	4.61
13.46	92.17	5.97
444.83	30.35	10.57
9.76	341.74	10.61
24.45	490.12	3.79
10.74	122.99	4.36
233.28		4.44
486.45		7.14
209.76		7.87
8.9		10.81
384.05		9.62
7.04		8.54
4.86		9.52
28.45		12.12
6.54		7.77
6.91		6.72
38.9		6.35
389		7.01
53.76		7.48
17.23		8.83
101.61		7.77
312.51		15.85
49.59		12.12
88.61		10.21
42.37		7.01
7.52		11.52
7.12		17.76
340.93		15.22
484.69		9.62
8.6		9.28
288.52		9.14
73.6		11.21
39.33		14.59
72.57		8.54
23.8		11.92
87		7.65
332.4		10.38
11.2		8.46
132.6		8.33
18.6		9.42
404.69		34.79
140		12.9
15.8		7.92
19.2		14.18
8.4		11.35
5.2
1.6
8.4
41.6
